# Supplementary material for: Trends of research productivity across author gender and research fields: A multidisciplinary and multi-country observational study
Source: PLoS One. 2022 Aug 10;17(8):e0271998. doi: 10.1371/journal.pone.0271998 (PMC9365186; doi:10.1371/journal.pone.0271998)
Supplement: S1 Data — (ZIP) [file pone.0271998.s001.zip]

Archive with 2 entries (2 files):
- WoSCategory/WoSCategory_DG-AGs.xlsx
- WoSCategory/WoSCategory_Year-PubCnt.xlsx
