# Supplementary material for: Trends of research productivity across author gender and research fields: A multidisciplinary and multi-country observational study
Source: PLoS One. 2022 Aug 10;17(8):e0271998. doi: 10.1371/journal.pone.0271998 (PMC9365186; doi:10.1371/journal.pone.0271998)
Supplement: S1 Data — (ZIP) [file pone.0271998.s001.zip › WoSCategory/WoSCategory_DG-AGs.xlsx]

## Sheet: WoSCategory
Category	Actual_2020	predicted_val_2020	AG	DG	AG5	AG10	AG20	AG50	AG_min50	AG_max50
01_ENGINEERING ELECTRICAL ELECTRONIC	169879	242180	-15.96	-42.56	-3.854	2.796	5.5215	7.0384	-24.19	65.59
02_MATERIALS SCIENCE MULTIDISCIPLINARY	172164	167688	5.66	2.6	8.942	7.443	7.005	8.5788	-12.83	34.57
03_CHEMISTRY MULTIDISCIPLINARY	108854	126791	-8.89	-16.48	2.998	5.752	4.8715	3.0924	-10.49	14.5
04_BIOCHEMISTRY MOLECULAR BIOLOGY	95562	88346	3.71	7.55	4.772	2.573	2.413	3.7544	-12.73	22.26
05_PHYSICS APPLIED	103707	109130	3.3	-5.23	3.162	3.32	4.6175	6.2284	-17.09	25.6
06_ONCOLOGY	110408	120383	3.31	-9.03	3.794	5.376	8.2	7.9152	-10.54	36.88
07_NEUROSCIENCES	66554	73525	-11.19	-10.47	1.772	2.407	3.363	6.6854	-11.19	30.56
08_CHEMISTRY PHYSICAL	88519	86532.9	4.49	2.24	6.454	5.53	5.4705	4.7476	-12.79	16.88
09_SURGERY	100636	93422.5	9.14	7.17	5.548	4.401	4.5295	5.8338	-10.6	30
10_PHARMACOLOGY PHARMACY	78192	73339.7	4.83	6.21	5.662	4.511	5.531	4.7366	-9.9	21.77
11_CLINICAL NEUROLOGY	74851	72769.4	-2.5	2.78	6.188	4.313	5.855	7.3554	-22.29	62.47
12_MEDICINE GENERAL INTERNAL	94026	84526.8	17.75	10.1	8.258	7.097	5.582	3.5112	-27.57	44.87
13_COMPUTER SCIENCE THEORY METHODS	46551	85432.8	-44.24	-83.53	-6.896	1.24	8.52	10.7664	-44.24	55.48
14_ENVIRONMENTAL SCIENCES	126108	104528	22.39	17.11	17.48	12.572	9.915	8.1866	-9.02	30.61
15_COMPUTER SCIENCE ARTIFICIAL INTELLIGENCE	56305	60081.8	-15.71	-6.71	0.9	4.83	7.767	19.8746	-30.63	131.91
16_MULTIDISCIPLINARY SCIENCES	95486	113999	8.34	-19.39	5.758	13.297	9.032	3.6022	-19.75	31.06
17_OPTICS	50157	60191.9	-10.04	-20.01	-0.894	0.87	3.1455	7.8102	-14.35	63.54
18_CARDIAC CARDIOVASCULAR SYSTEMS	60258	61206.7	1.74	-1.57	3.67	3.145	4.463	6.8078	-25.19	42.72
19_COMPUTER SCIENCE INFORMATION SYSTEMS	70854	72944.5	-9.4	-2.95	3.628	6.855	8.827	9.2326	-27.41	67.85
20_TELECOMMUNICATIONS	65704	68497.2	-8.62	-4.25	5.926	8.228	9.097	8.247	-34.51	46.69
21_CELL BIOLOGY	51815	54351.3	7.75	-4.89	1.25	2.973	2.5725	6.7606	-36.78	69.57
22_PUBLIC ENVIRONMENTAL OCCUPATIONAL HEALTH	73492	64840.3	15.35	11.77	8.682	5.988	7.8965	5.5964	-13.84	25.03
23_IMMUNOLOGY	47858	48799.1	0.01	-1.97	4.34	3.317	3.6925	6.3486	-9.33	49.48
24_ENERGY FUELS	70603	85248.1	0.47	-20.74	6.148	10.328	10.251	7.618	-20.01	52.73
25_PHYSICS CONDENSED MATTER	43381	40334.4	2.38	7.02	5.032	2.922	1.867	4.3896	-11.74	27.52
26_ENGINEERING MECHANICAL	39111	52102.9	-19.65	-33.22	0.774	2.365	6.2265	5.6838	-29.75	75.01
27_HISTORY	43993	54436.7	-12.36	-23.74	-3.016	0.323	2.8445	4.7394	-21.81	111.07
28_RADIOLOGY NUCLEAR MEDICINE MEDICAL IMAGING	44460	46476.4	-4.74	-4.54	1.748	2.717	4.5365	5.0382	-24.58	29.13
29_EDUCATION EDUCATIONAL RESEARCH	46950	68752.1	-18.61	-46.44	-1.374	3.311	11.648	5.0056	-20.05	87.91
30_ECONOMICS	45657	54363.8	-9.86	-19.07	0.016	2.258	6.9985	3.9658	-9.86	30.45
31_ENGINEERING CHEMICAL	52459	56118.6	-0.24	-6.98	6.038	6.079	4.813	4.4288	-15.68	52.39
32_PSYCHIATRY	44193	45902.4	-7.91	-3.87	3.614	4.318	4.8125	4.757	-13.01	28.03
33_GASTROENTEROLOGY HEPATOLOGY	39448	41968	-5.19	-6.39	0.932	2.561	3.5415	7.9586	-25.51	85.2
34_NANOSCIENCE NANOTECHNOLOGY	57381	58831.3	4.27	-2.53	6.15	6.444	14.8205	18.965	-55	201.36
35_ENDOCRINOLOGY METABOLISM	36717	36005.7	-3.44	1.94	3.626	1.526	3.513	5.8438	-13.01	32.55
36_BIOTECHNOLOGY APPLIED MICROBIOLOGY	40174	40448.4	1.86	-0.68	1.832	2.367	4.9105	7.0854	-11.32	31.68
37_MEDICINE RESEARCH EXPERIMENTAL	53573	55368.6	10.17	-3.35	5.346	7.1	7.6415	5.35	-15.03	51.26
38_COMPUTER SCIENCE INTERDISCIPLINARY APPLICATIONS	36321	43295.2	-15.52	-19.2	-2.64	4.403	7.9415	11.9276	-34.74	97.9
39_MATHEMATICS	84204	82028.6	1.89	2.58	4.196	3.286	5.3415	4.7424	-21.46	26.74
40_MATHEMATICS APPLIED	38284	39111.6	-4.94	-2.16	3.242	1.386	5.209	6.6214	-13.52	48.07
41_AUTOMATION CONTROL SYSTEMS	34536	43057.7	-8.77	-24.67	-1.58	4.071	8.0355	9.0812	-39.8	102.08
42_HEMATOLOGY	30219	33055.7	-8.41	-9.39	-1.604	1.032	3.228	9.1196	-28.51	93.17
43_PHYSICS MULTIDISCIPLINARY	31692	29105.9	0.28	8.16	1.872	2.364	3.234	1.4366	-15.04	16.87
44_PLANT SCIENCES	37714	37796.1	2.86	-0.22	3.662	3.971	4.702	4.062	-14.08	23.1
45_GENETICS HEREDITY	33733	34665.6	-10.03	-2.76	3.466	3.804	2.9135	6.158	-25.05	46.46
46_PEDIATRICS	37197	38252.5	2.56	-2.84	5.478	3.42	5.2945	5.7514	-18.3	33.47
47_GEOSCIENCES MULTIDISCIPLINARY	43105	41771.7	11.37	3.09	5.846	7.062	6.5415	5.8538	-17.33	32.75
48_PERIPHERAL VASCULAR DISEASE	25788	26405	-3.51	-2.39	-1.054	0.899	2.406	6.6178	-29.33	48.14
49_ASTRONOMY ASTROPHYSICS	25149	25920.5	-3.11	-3.07	0.362	-0.049	1.3755	3.6294	-10.05	27.71
50_CHEMISTRY ANALYTICAL	36726	35157.1	7.09	4.27	6.374	5.21	4.523	4.231	-3.29	14.73
51_FOOD SCIENCE TECHNOLOGY	41683	37677.1	11.43	9.61	7.45	5.275	7.0185	5.4868	-13.7	72.76
52_MICROBIOLOGY	71978	69121.3	8.64	3.97	4.054	3.843	4.8615	5.9094	-6.66	16.95
53_UROLOGY NEPHROLOGY	28926	26467.8	9.34	8.5	2.826	1.569	6.735	9.4898	-18.09	97.64
54_MECHANICS	31546	36892.2	-4.03	-16.95	5.64	7.091	5.46	6.056	-34.35	55.93
55_INSTRUMENTS INSTRUMENTATION	29794	28677.2	4.12	3.75	5.12	5.401	4.6125	4.1948	-18.2	60.65
56_RESPIRATORY SYSTEM	37279	44691.2	-0.34	-19.88	3.326	7.651	9.715	9.0338	-40.54	82.66
57_COMPUTER SCIENCE SOFTWARE ENGINEERING	23785	24902.1	-13.71	-4.7	-0.706	2.73	4.573	8.6768	-30.49	107.12
58_ENGINEERING CIVIL	38462	41131.9	8.15	-6.94	9.654	7.143	7.259	8.762	-19.62	68.45
59_OBSTETRICS GYNECOLOGY	31376	32416.8	-1.78	-3.32	2.878	4.339	6.579	6.3878	-14.86	42.17
60_MANAGEMENT	43049	46486.2	-7.68	-7.98	1.426	1.061	7.7335	6.6186	-24.06	50.48
61_POLITICAL SCIENCE	24250	28856.4	-8.16	-19	-2.174	0.855	4.838	2.8022	-32.64	37.3
62_ENGINEERING MULTIDISCIPLINARY	38588	46104.5	-0.58	-19.48	2.23	10.695	9.2205	6.2816	-30.61	89.18
63_METALLURGY METALLURGICAL ENGINEERING	30706	26148.6	6.19	14.84	8.98	5.284	4.3325	3.538	-22.19	43.59
64_CHEMISTRY ORGANIC	19917	19208.2	-2.52	3.56	-0.918	-0.156	1.0165	1.8316	-5.26	10.23
65_BIOLOGY	190038	180260	4.63	5.15	3.984	2.969	3.4145	3.9246	-8.05	16.23
66_VETERINARY SCIENCES	25279	22352.3	3.87	11.58	5.152	2.445	3.022	4.3266	-9.95	89.56
67_ECOLOGY	27429	27107.2	-2.05	1.17	5.03	3.514	4.7325	6.558	-10.93	34.55
68_POLYMER SCIENCE	29409	27438.6	7.18	6.7	7.652	5.177	4.0655	4.65	-14.33	35.23
69_HUMANITIES MULTIDISCIPLINARY	21319	28679.5	-13.64	-34.53	-0.436	1.574	3.6185	9.702	-26.07	320.28
70_BIOPHYSICS	18698	18693.4	-2.5	0.02	-2.36	-0.449	1.8335	3.4324	-25.58	40.27
71_ENGINEERING BIOMEDICAL	23048	23806.2	-11.32	-3.29	0.268	1.307	6.15	8.0528	-31.4	87.43
72_INFECTIOUS DISEASES	30319	26535.2	22.01	12.48	8.404	5.376	5.7335	9.066	-23.63	67.73
73_BIOCHEMICAL RESEARCH METHODS	19947	20462.1	-4.35	-2.58	-0.014	0.232	4.6625	7.966	-9.49	38.36
74_RELIGION	20579	26226.8	-14.37	-27.44	-2.662	1.656	6.097	13.6982	-35.21	444.34
75_COMPUTER SCIENCE HARDWARE ARCHITECTURE	17454	18952.4	-10.27	-8.58	-5.514	3.509	5.9985	8.077	-47.91	95.38
76_BUSINESS	37153	38676.1	1.35	-4.1	1.226	2.798	7.758	5.5158	-16.27	56.2
77_HEALTH CARE SCIENCES SERVICES	32263	30746.6	17.91	4.7	6.652	7.988	8.37	9.3542	-10.2	38.22
78_PHYSICS ATOMIC MOLECULAR CHEMICAL	19446	19589.7	6.05	-0.74	0.52	1.736	1.7355	3.8318	-9.07	30.89
79_OPHTHALMOLOGY	21851	26114.4	-11.7	-19.51	1.276	3.149	4.5725	6.8134	-42.41	71.55
80_ENGINEERING ENVIRONMENTAL	34099	29726.1	24.28	12.82	14.332	8.792	8.2	11.1178	-18.86	79.77
81_PATHOLOGY	20504	23177.6	-8.91	-13.04	-0.946	0.166	3.9295	3.7812	-20.21	53.59
82_DERMATOLOGY	22099	22446.5	-0.65	-1.57	3.952	3.462	6.259	5.7086	-26.8	42.62
83_WATER RESOURCES	25835	26606.2	13.46	-2.99	5.064	5.842	5.867	8.7278	-21.2	51.5
84_LAW	19154	25209.8	-13.77	-31.62	-0.956	2.36	8.108	3.6192	-21.6	98.71
85_SOCIAL SCIENCES INTERDISCIPLINARY	20168	35393.3	-11.27	-75.49	-5.96	6.55	11.2985	4.4002	-29.68	54.51
86_ZOOLOGY	18164	18150.7	3.47	0.07	1.758	1.74	3.9305	3.884	-13.53	26.98
87_CHEMISTRY APPLIED	24182	22020.4	5.35	8.94	8.616	5.545	5.7305	3.8452	-11.61	23.5
88_PSYCHOLOGY MULTIDISCIPLINARY	20184	22180.9	0.73	-9.89	6.442	7.019	7.63	6.844	-41.7	101.87
89_PHYSICS PARTICLES FIELDS	15872	15527.3	3.78	2.17	1.954	1.924	2.3765	4.2846	-20.55	26.52
90_TOXICOLOGY	19689	19968	-3.8	-1.42	4.38	3.194	5.1835	6.4662	-9.18	46.92
91_PHYSIOLOGY	14464	18752.4	-19.38	-29.65	-0.19	0.888	1.0765	2.2976	-24.67	23.29
92_IMAGING SCIENCE PHOTOGRAPHIC TECHNOLOGY	16852	11287.9	-7.11	33.02	7.656	7.187	12.7185	10.7114	-60.51	126.25
93_INFORMATION SCIENCE LIBRARY SCIENCE	12171	14167.9	-10.36	-16.41	-3.174	-1.215	0.579	4.041	-19.39	37.1
94_PHILOSOPHY	23503	29163.9	-7.66	-24.09	-1.262	1.633	5.3495	5.5128	-17.18	103.68
95_CHEMISTRY MEDICINAL	20318	20221.8	-5.38	0.47	3.46	3.175	6.918	4.6796	-20.25	22.95
96_NUTRITION DIETETICS	23568	21393.8	8.45	9.23	7.622	7.444	7.532	7.0384	-24.09	48.56
97_CRITICAL CARE MEDICINE	22846	22257.4	11.22	2.58	-7.048	1.207	6.8205	10.6254	-48.7	167.92
98_OPERATIONS RESEARCH MANAGEMENT SCIENCE	17153	16303.6	-7.96	4.95	0.99	0.742	6.2285	8.2826	-32.85	103
99_ORTHOPEDICS	23261	22342.5	14.16	3.95	5.908	5.656	6.7325	7.9124	-18.07	57.8
100_CHEMISTRY INORGANIC NUCLEAR	14053	13766.7	-1.38	2.04	0.512	0.718	1.476	3.196	-8.76	28.29
