# Supplementary material for: Trends of research productivity across author gender and research fields: A multidisciplinary and multi-country observational study
Source: PLoS One. 2022 Aug 10;17(8):e0271998. doi: 10.1371/journal.pone.0271998 (PMC9365186; doi:10.1371/journal.pone.0271998)
Supplement: S1 Data — (ZIP) [file pone.0271998.s001.zip › WoSCategory/WoSCategory_Year-PubCnt.xlsx]

## Sheet: WoSCategory
01_ENGINEERING ELECTRICAL ELECTRONIC					02_MATERIALS SCIENCE MULTIDISCIPLINARY					03_CHEMISTRY MULTIDISCIPLINARY					04_BIOCHEMISTRY MOLECULAR BIOLOGY					05_PHYSICS APPLIED					06_ONCOLOGY					07_NEUROSCIENCES					08_CHEMISTRY PHYSICAL					09_SURGERY					100_CHEMISTRY INORGANIC NUCLEAR
Year	Count	Order	Growth		Year	Count	Order	Growth		Year	Count	Order	Growth		Year	Count	Order	Growth		Year	Count	Order	Growth		Year	Count	Order	Growth		Year	Count	Order	Growth		Year	Count	Order	Growth		Year	Count	Order	Growth		Year	Count	Order	Growth
1970	10242	1	0		1970	3389	1	0		1970	25451	1	0		1970	16503	1	0		1970	5885	1	0		1970	2827	1	0		1970	3065	1	0		1970	9278	1	0		1970	6931	1	0		1970	3202	1	0
1971	10309	2	0.65		1971	4536	2	33.84		1971	27662	2	8.69		1971	18801	2	13.92		1971	7152	2	21.53		1971	3171	2	12.17		1971	3649	2	19.05		1971	10844	2	16.88		1971	9010	2	30		1971	3528	2	10.18
1972	10870	3	5.44		1972	5442	3	19.97		1972	26700	3	-3.48		1972	21388	3	13.76		1972	7724	3	8		1972	3789	3	19.49		1972	4764	3	30.56		1972	11799	3	8.81		1972	10165	3	12.82		1972	4526	3	28.29
1973	10761	4	-1		1973	6293	4	15.64		1973	25201	4	-5.61		1973	21330	4	-0.27		1973	8880	4	14.97		1973	4200	4	10.85		1973	4936	4	3.61		1973	10290	4	-12.79		1973	12630	4	24.25		1973	4811	4	6.3
1974	10159	5	-5.59		1974	6622	5	5.23		1974	24131	5	-4.25		1974	21210	5	-0.56		1974	9631	5	8.46		1974	4791	5	14.07		1974	5392	5	9.24		1974	9985	5	-2.96		1974	14266	5	12.95		1974	5387	5	11.97
1975	11906	6	17.2		1975	6682	6	0.91		1975	25191	6	4.39		1975	22630	6	6.69		1975	9984	6	3.67		1975	5016	6	4.7		1975	6458	6	19.77		1975	11621	6	16.38		1975	13334	6	-6.53		1975	5628	6	4.47
1976	11138	7	-6.45		1976	8284	7	23.97		1976	24706	7	-1.93		1976	23579	7	4.19		1976	9992	7	0.08		1976	6096	7	21.53		1976	6701	7	3.76		1976	11700	7	0.68		1976	14114	7	5.85		1978	5848	9	-2.16
1977	13601	8	22.11		1977	9063	8	9.4		1977	25894	8	4.81		1977	23987	8	1.73		1977	10611	8	6.19		1977	7388	8	21.19		1977	7634	8	13.92		1977	12676	8	8.34		1977	16876	8	19.57		1976	5950	7	5.72
1978	14279	9	4.98		1978	10200	9	12.55		1978	27600	9	6.59		1978	24976	9	4.12		1978	10940	9	3.1		1978	7243	9	-1.96		1978	9467	9	24.01		1978	12710	9	0.27		1978	15943	9	-5.53		1977	5977	8	0.45
1979	14722	10	3.1		1979	10036	10	-1.61		1979	29579	10	7.17		1979	26049	10	4.3		1979	11548	10	5.56		1979	8506	10	17.44		1979	9886	10	4.43		1979	13354	10	5.07		1979	17831	10	11.84		1979	6045	10	3.37
1980	13652	11	-7.27		1980	11308	11	12.67		1980	26475	11	-10.49		1980	26614	11	2.17		1980	11294	11	-2.2		1980	10010	11	17.68		1980	10721	11	8.45		1980	13656	11	2.26		1980	18890	11	5.94		1982	6352	13	-5.78
1981	15369	12	12.58		1981	10853	12	-4.02		1981	25792	12	-2.58		1981	28530	12	7.2		1981	13617	12	20.57		1981	10542	12	5.31		1981	12151	12	13.34		1981	14041	12	2.82		1981	20629	12	9.21		1980	6604	11	9.25
1982	14571	13	-5.19		1982	12061	13	11.13		1982	27933	13	8.3		1982	29728	13	4.2		1982	14313	13	5.11		1982	9898	13	-6.11		1982	13071	13	7.57		1982	14245	13	1.45		1982	19749	13	-4.27		1981	6742	12	2.09
1983	18468	14	26.74		1983	13746	14	13.97		1983	29417	14	5.31		1983	30137	14	1.38		1983	13726	14	-4.1		1983	11454	14	15.72		1983	13698	14	4.8		1983	14836	14	4.15		1983	22438	14	13.62		1983	7536	14	18.64
1984	17857	15	-3.31		1984	13783	15	0.27		1984	30731	15	4.47		1984	32039	15	6.31		1984	14558	15	6.06		1984	12319	15	7.55		1984	14552	15	6.23		1984	15628	15	5.34		1984	23447	15	4.5		1986	7649	17	-2.14
1985	19579	16	9.64		1985	13591	16	-1.39		1985	30914	16	0.6		1985	31967	16	-0.22		1985	16538	16	13.6		1985	13243	16	7.5		1985	15480	16	6.38		1985	16380	16	4.81		1985	23015	16	-1.84		1984	7730	15	2.57
1986	17460	17	-10.82		1986	14381	17	5.81		1986	30815	17	-0.32		1986	35775	17	11.91		1986	15704	17	-5.04		1986	14606	17	10.29		1986	18333	17	18.43		1986	17573	17	7.28		1986	24794	17	7.73		1985	7816	16	1.11
1987	17935	18	2.72		1987	15625	18	8.65		1987	33839	18	9.81		1987	38500	18	7.62		1987	19404	18	23.56		1987	15928	18	9.05		1987	18632	18	1.63		1987	16410	18	-6.62		1987	26732	18	7.82		1989	7970	20	-5.9
1988	19475	19	8.59		1988	17731	19	13.48		1988	33949	19	0.33		1988	47069	19	22.26		1988	22820	19	17.6		1988	15370	19	-3.5		1988	18982	19	1.88		1988	18935	19	15.39		1988	25192	19	-5.76		1987	8401	18	9.83
1989	32248	20	65.59		1989	20974	20	18.29		1989	31980	20	-5.8		1989	41075	20	-12.73		1989	28662	20	25.6		1989	14437	20	-6.07		1989	20227	20	6.56		1989	21202	20	11.97		1989	24865	20	-1.3		1988	8470	19	0.82
1990	44202	21	37.07		1990	28225	21	34.57		1990	33756	21	5.55		1990	47164	21	14.82		1990	34661	21	20.93		1990	15892	21	10.08		1990	24449	21	20.87		1990	22272	21	5.05		1990	26340	21	5.93		1990	8802	21	10.44
1991	49578	22	12.16		1991	33144	22	17.43		1991	33598	22	-0.47		1991	56102	22	18.95		1991	37227	22	7.4		1991	15996	22	0.65		1991	24863	22	1.69		1991	23150	22	3.94		1991	24851	22	-5.65		1993	9025	24	-0.97
1992	46148	23	-6.92		1992	37936	23	14.46		1992	35210	23	4.8		1992	55234	23	-1.55		1992	30864	23	-17.09		1992	15790	23	-1.29		1992	25821	23	3.85		1992	23810	23	2.85		1992	25596	23	3		1994	9065	25	0.44
1993	53194	24	15.27		1993	37111	24	-2.17		1993	33495	24	-4.87		1993	59872	24	8.4		1993	34032	24	10.26		1993	17775	24	12.57		1993	27230	24	5.46		1993	26217	24	10.11		1993	25652	24	0.22		1992	9113	23	-2.09
1994	46942	25	-11.75		1994	35709	25	-3.78		1994	34894	25	4.18		1994	62532	25	4.44		1994	33654	25	-1.11		1994	19050	25	7.17		1994	27848	25	2.27		1994	25923	25	-1.12		1994	32049	25	24.94		1991	9308	22	5.75
1995	50977	26	8.6		1995	35893	26	0.52		1995	35466	26	1.64		1995	63606	26	1.72		1995	32770	26	-2.63		1995	20228	26	6.18		1995	31569	26	13.36		1995	27593	26	6.44		1995	37011	26	15.48		1995	9645	26	6.4
1996	60682	27	19.04		1996	41473	27	15.55		1996	39522	27	11.44		1996	59462	27	-6.52		1996	37324	27	13.9		1996	20805	27	2.85		1996	32055	27	1.54		1996	29520	27	6.98		1996	38831	27	4.92		2021	9940	52	-29.27
1997	60539	28	-0.24		1997	45047	28	8.62		1997	40035	28	1.3		1997	58670	28	-1.33		1997	37079	28	-0.66		1997	23261	28	11.8		1997	30840	28	-3.79		1997	30781	28	4.27		1997	39450	28	1.59		1997	10126	28	-3.04
1998	65659	29	8.46		1998	47702	29	5.89		1998	39540	29	-1.24		1998	62448	29	6.44		1998	40239	29	8.52		1998	25872	29	11.22		1998	36813	29	19.37		1998	30794	29	0.04		1998	44575	29	12.99		1998	10372	29	2.43
1999	49779	30	-24.19		1999	47086	30	-1.29		1999	40972	30	3.62		1999	62698	30	0.4		1999	40271	30	0.08		1999	26952	30	4.17		1999	34310	30	-6.8		1999	31504	30	2.31		1999	39850	30	-10.6		1996	10444	27	8.28
2000	71823	31	44.28		2000	47220	31	0.28		2000	43115	31	5.23		2000	60006	31	-4.29		2000	43150	31	7.15		2000	24111	31	-10.54		2000	36220	31	5.57		2000	30737	31	-2.43		2000	42801	31	7.41		2002	10647	33	-7.32
2001	73480	32	2.31		2001	47807	32	1.24		2001	43154	32	0.09		2001	61828	32	3.04		2001	43887	32	1.71		2001	25505	32	5.78		2001	35315	32	-2.5		2001	31275	32	1.75		2001	39316	32	-8.14		2000	10690	31	-5.41
2002	80849	33	10.03		2002	46375	33	-3		2002	45712	33	5.93		2002	62227	33	0.65		2002	45878	33	4.54		2002	28718	33	12.6		2002	39350	33	11.43		2002	32966	33	5.41		2002	43261	33	10.03		1999	11302	30	8.97
2003	72607	34	-10.19		2003	51911	34	11.94		2003	47091	34	3.02		2003	65242	34	4.85		2003	44776	34	-2.4		2003	28912	34	0.68		2003	39309	34	-0.1		2003	34977	34	6.1		2003	45410	34	4.97		2001	11488	32	7.46
2004	63372	35	-12.72		2004	59335	35	14.3		2004	49269	35	4.63		2004	68456	35	4.93		2004	45885	35	2.48		2004	39575	35	36.88		2004	46671	35	18.73		2004	38496	35	10.06		2004	42080	35	-7.33		2003	11602	34	8.97
2005	74214	36	17.11		2005	59140	36	-0.33		2005	54969	36	11.57		2005	69982	36	2.23		2005	50480	36	10.01		2005	45325	36	14.53		2005	46820	36	0.32		2005	39350	36	2.22		2005	46554	36	10.63		2005	11784	36	0
2006	90283	37	21.65		2006	63558	37	7.47		2006	58795	37	6.96		2006	69712	37	-0.39		2006	57119	37	13.15		2006	51578	37	13.8		2006	51076	37	9.09		2006	42012	37	6.76		2006	45959	37	-1.28		2004	11784	35	1.57
2007	143189	38	58.6		2007	72627	38	14.27		2007	59529	38	1.25		2007	70143	38	0.62		2007	64735	38	13.33		2007	51199	38	-0.73		2007	47823	38	-6.37		2007	44187	38	5.18		2007	53632	38	16.7		2006	12109	37	2.76
2008	154599	39	7.97		2008	77753	39	7.06		2008	63878	39	7.31		2008	72464	39	3.31		2008	74497	39	15.08		2008	55760	39	8.91		2008	52339	39	9.44		2008	47430	39	7.34		2008	56064	39	4.53		2007	12404	38	2.44
2009	154766	40	0.11		2009	81165	40	4.39		2009	63887	40	0.01		2009	71060	40	-1.94		2009	70096	40	-5.91		2009	63680	40	14.2		2009	55684	40	6.39		2009	49806	40	5.01		2009	60253	40	7.47		2008	12484	39	0.64
2010	135577	41	-12.4		2010	87923	41	8.33		2010	63338	41	-0.86		2010	74779	41	5.23		2010	75114	41	7.16		2010	65968	41	3.59		2010	53881	41	-3.24		2010	51936	41	4.28		2010	65676	41	9		2010	13191	41	-2.09
2011	129262	42	-4.66		2011	114211	42	29.9		2011	72523	42	14.5		2011	77500	42	3.64		2011	76195	42	1.44		2011	69433	42	5.25		2011	55795	42	3.55		2011	55964	42	7.76		2011	68245	42	3.91		2011	13384	42	1.46
2012	156860	43	21.35		2012	125919	43	10.25		2012	79664	43	9.85		2012	78344	43	1.09		2012	83149	43	9.13		2012	75191	43	8.29		2012	57331	43	2.75		2012	56616	43	1.17		2012	70987	43	4.02		2009	13472	40	7.91
2013	169682	44	8.17		2013	124793	44	-0.89		2013	82457	44	3.51		2013	76500	44	-2.35		2013	87541	44	5.28		2013	75397	44	0.27		2013	57042	44	-0.5		2013	58849	44	3.94		2013	72896	44	2.69		2018	13539	49	-0.92
2014	191519	45	12.87		2014	128904	45	3.29		2014	91302	45	10.73		2014	76572	45	0.09		2014	90777	45	3.7		2014	85261	45	13.08		2014	61003	45	6.94		2014	63110	45	7.24		2014	76431	45	4.85		2016	13548	47	-1.24
2015	209709	46	9.5		2015	112360	46	-12.83		2015	94898	46	3.94		2015	76109	46	-0.6		2015	88816	46	-2.16		2015	91994	46	7.9		2015	62508	46	2.47		2015	64950	46	2.92		2015	77041	46	0.8		2012	13635	43	1.88
2016	215039	47	2.54		2016	119938	47	6.74		2016	100395	47	5.79		2016	74888	47	-1.6		2016	93597	47	5.38		2016	99245	47	7.88		2016	65388	47	4.61		2016	66055	47	1.7		2016	77698	47	0.85		2017	13665	48	0.86
2017	221884	48	3.18		2017	134675	48	12.29		2017	102933	48	2.53		2017	77104	48	2.96		2017	96828	48	3.45		2017	107844	48	8.66		2017	70171	48	7.31		2017	72264	48	9.4		2017	80805	48	4		2015	13718	46	-8.76
2018	217725	49	-1.87		2018	145251	49	7.85		2018	107852	49	4.78		2018	81201	49	5.31		2018	100301	49	3.59		2018	105726	49	-1.96		2018	64449	49	-8.15		2018	75587	49	4.6		2018	83729	49	3.62		2020	14053	51	-1.38
2019	202135	50	-7.16		2019	162934	50	12.17		2019	119479	50	10.78		2019	92145	50	13.48		2019	100395	50	0.09		2019	106867	50	1.08		2019	74939	50	16.28		2019	84716	50	12.08		2019	92212	50	10.13		2019	14249	50	5.24
2020	169879	51	-15.96		2020	172164	51	5.66		2020	108854	51	-8.89		2020	95562	51	3.71		2020	103707	51	3.3		2020	110408	51	3.31		2020	66554	51	-11.19		2020	88519	51	4.49		2020	100636	51	9.14		2013	14507	44	6.4
AG:	-15.96				AG:	5.66				AG:	-8.89				AG:	3.71				AG:	3.3				AG:	3.31				AG:	-11.19				AG:	4.49				AG:	9.14				AG:	-1.38
Prediction:	242180				Prediction:	167688				Prediction:	126791				Prediction:	88346				Prediction:	109130				Prediction:	120383				Prediction:	73525				Prediction:	86532.9				Prediction:	93422.5				Prediction:	13766.7
DG:	-42.56				DG:	2.6				DG:	-16.48				DG:	7.55				DG:	-5.23				DG:	-9.03				DG:	-10.47				DG:	2.24				DG:	7.17				DG:	2.04
AG5:	-3.854				AG5:	8.942				AG5:	2.998				AG5:	4.772				AG5:	3.162				AG5:	3.794				AG5:	1.772				AG5:	6.454				AG5:	5.548				AG5:	0.512
AG10:	2.796				AG10:	7.443				AG10:	5.752				AG10:	2.573				AG10:	3.32				AG10:	5.376				AG10:	2.407				AG10:	5.53				AG10:	4.401				AG10:	0.718
AG20:	5.5215				AG20:	7.005				AG20:	4.8715				AG20:	2.413				AG20:	4.6175				AG20:	8.2				AG20:	3.363				AG20:	5.4705				AG20:	4.5295				AG20:	1.476
AG50:	7.0384				AG50:	8.5788				AG50:	3.0924				AG50:	3.7544				AG50:	6.2284				AG50:	7.9152				AG50:	6.6854				AG50:	4.7476				AG50:	5.8338				AG50:	3.196
AG_min50:	-24.19				AG_min50:	-12.83				AG_min50:	-10.49				AG_min50:	-12.73				AG_min50:	-17.09				AG_min50:	-10.54				AG_min50:	-11.19				AG_min50:	-12.79				AG_min50:	-10.6				AG_min50:	-8.76
AG_max50:	65.59				AG_max50:	34.57				AG_max50:	14.5				AG_max50:	22.26				AG_max50:	25.6				AG_max50:	36.88				AG_max50:	30.56				AG_max50:	16.88				AG_max50:	30				AG_max50:	28.29
[truncated: 360 more columns]

## Sheet: Total PubCnts
Rank	WoS Category	Pub_Cnt
65	65_BIOLOGY,	5474033
01	01_ENGINEERING ELECTRICAL ELECTRONIC,	3976215
04	04_BIOCHEMISTRY MOLECULAR BIOLOGY,	2961657
03	03_CHEMISTRY MULTIDISCIPLINARY,	2895060
12	12_MEDICINE GENERAL INTERNAL,	2823472
02	02_MATERIALS SCIENCE MULTIDISCIPLINARY,	2788452
05	05_PHYSICS APPLIED,	2295207
09	09_SURGERY,	2221579
16	16_MULTIDISCIPLINARY SCIENCES,	2055733
06	06_ONCOLOGY,	1887916
10	10_PHARMACOLOGY PHARMACY,	1870061
08	08_CHEMISTRY PHYSICAL,	1853640
39	39_MATHEMATICS,	1852334
07	07_NEUROSCIENCES,	1731268
52	52_MICROBIOLOGY,	1540511
27	27_HISTORY,	1532639
11	11_CLINICAL NEUROLOGY,	1479055
21	21_CELL BIOLOGY,	1434578
14	14_ENVIRONMENTAL SCIENCES,	1426771
18	18_CARDIAC CARDIOVASCULAR SYSTEMS,	1340109
17	17_OPTICS,	1333226
43	43_PHYSICS MULTIDISCIPLINARY,	1284314
25	25_PHYSICS CONDENSED MATTER,	1243249
22	22_PUBLIC ENVIRONMENTAL OCCUPATIONAL HEALTH,	1237740
23	23_IMMUNOLOGY,	1210919
13	13_COMPUTER SCIENCE THEORY METHODS,	1188230
30	30_ECONOMICS,	1185383
37	37_MEDICINE RESEARCH EXPERIMENTAL,	1141124
31	31_ENGINEERING CHEMICAL,	1127041
20	20_TELECOMMUNICATIONS,	1123389
28	28_RADIOLOGY NUCLEAR MEDICINE MEDICAL IMAGING,	1116818
15	15_COMPUTER SCIENCE ARTIFICIAL INTELLIGENCE,	1106358
32	32_PSYCHIATRY,	1095353
19	19_COMPUTER SCIENCE INFORMATION SYSTEMS,	1078881
29	29_EDUCATION EDUCATIONAL RESEARCH,	1060875
26	26_ENGINEERING MECHANICAL,	1017234
44	44_PLANT SCIENCES,	1010560
24	24_ENERGY FUELS,	977582
35	35_ENDOCRINOLOGY METABOLISM,	964109
33	33_GASTROENTEROLOGY HEPATOLOGY,	929854
60	60_MANAGEMENT,	885461
45	45_GENETICS HEREDITY,	873855
49	49_ASTRONOMY ASTROPHYSICS,	871296
50	50_CHEMISTRY ANALYTICAL,	863473
61	61_POLITICAL SCIENCE,	863176
46	46_PEDIATRICS,	856899
36	36_BIOTECHNOLOGY APPLIED MICROBIOLOGY,	850484
64	64_CHEMISTRY ORGANIC,	843246
40	40_MATHEMATICS APPLIED,	843210
42	42_HEMATOLOGY,	818035
76	76_BUSINESS,	805737
47	47_GEOSCIENCES MULTIDISCIPLINARY,	796456
51	51_FOOD SCIENCE TECHNOLOGY,	790911
48	48_PERIPHERAL VASCULAR DISEASE,	785934
55	55_INSTRUMENTS INSTRUMENTATION,	784257
63	63_METALLURGY METALLURGICAL ENGINEERING,	781456
70	70_BIOPHYSICS,	753474
38	38_COMPUTER SCIENCE INTERDISCIPLINARY APPLICATIONS,	744159
81	81_PATHOLOGY,	734139
66	66_VETERINARY SCIENCES,	727186
69	69_HUMANITIES MULTIDISCIPLINARY,	722171
91	91_PHYSIOLOGY,	716263
54	54_MECHANICS,	705047
41	41_AUTOMATION CONTROL SYSTEMS,	700475
34	34_NANOSCIENCE NANOTECHNOLOGY,	696124
62	62_ENGINEERING MULTIDISCIPLINARY,	694093
59	59_OBSTETRICS GYNECOLOGY,	675855
53	53_UROLOGY NEPHROLOGY,	666712
68	68_POLYMER SCIENCE,	664541
58	58_ENGINEERING CIVIL,	661554
78	78_PHYSICS ATOMIC MOLECULAR CHEMICAL,	660183
94	94_PHILOSOPHY,	645813
56	56_RESPIRATORY SYSTEM,	641276
67	67_ECOLOGY,	611122
57	57_COMPUTER SCIENCE SOFTWARE ENGINEERING,	596436
86	86_ZOOLOGY,	590172
79	79_OPHTHALMOLOGY,	578592
84	84_LAW,	568527
71	71_ENGINEERING BIOMEDICAL,	550565
87	87_CHEMISTRY APPLIED,	546185
74	74_RELIGION,	545246
72	72_INFECTIOUS DISEASES,	542612
88	88_PSYCHOLOGY MULTIDISCIPLINARY,	536261
100	100_CHEMISTRY INORGANIC NUCLEAR,	533756
93	93_INFORMATION SCIENCE LIBRARY SCIENCE,	532331
82	82_DERMATOLOGY,	518202
85	85_SOCIAL SCIENCES INTERDISCIPLINARY,	510899
89	89_PHYSICS PARTICLES FIELDS,	503512
75	75_COMPUTER SCIENCE HARDWARE ARCHITECTURE,	487125
73	73_BIOCHEMICAL RESEARCH METHODS,	484419
90	90_TOXICOLOGY,	477964
80	80_ENGINEERING ENVIRONMENTAL,	449940
83	83_WATER RESOURCES,	447141
96	96_NUTRITION DIETETICS,	440154
95	95_CHEMISTRY MEDICINAL,	433327
77	77_HEALTH CARE SCIENCES SERVICES,	430695
99	99_ORTHOPEDICS,	423813
98	98_OPERATIONS RESEARCH MANAGEMENT SCIENCE,	387599
97	97_CRITICAL CARE MEDICINE,	368249
92	92_IMAGING SCIENCE PHOTOGRAPHIC TECHNOLOGY,	345609
