# Supplementary material for: Trends of research productivity across author gender and research fields: A multidisciplinary and multi-country observational study
Source: PLoS One. 2022 Aug 10;17(8):e0271998. doi: 10.1371/journal.pone.0271998 (PMC9365186; doi:10.1371/journal.pone.0271998)
Supplement: S2 Data — (ZIP) [file pone.0271998.s002.zip › Gender/Gender_A-C.xlsx]

## Sheet: Female A-C
Year	Index	Arabic-Saudi Arabia	Arabic-Egypt	Arabic-Iraq	Arabic-Qatar	Arabic-U ARAB EMIRATES	Arabic-TUNISIA	Arabic-KUWAIT	Arabic-OMAN	Arabic-LEBANON	Arabic-JORDAN	Dutch-Netherlands	Dutch-Belgium	English-USA	English-England	English-Canada	English-Australia	English-Scotland	English-Ireland	English-New Zealand	English-Wales	French-France	German-Germany	Hindi-India	Italian-Italy	Japanese-Japan	Korean-South Korea	Persian-Iran	Portuguese-Portugal	Portuguese-Brazil	Russian-Russia	Russian-Ukraine	Spanish-Spain	Spanish-Mexico	Spanish-Colombia	Spanish-Argentina	Spanish-Chile	Turkish-Turkey	All-Average
2006	1	74	88	8	1	22	80	31	12	22	20	721	457	29779	6177	4181	2808	870	501	497	332	5713	2927	457	6870	1048	1393	257	802	2038	453	58	3112	511	86	289	84	1830	2016.46
2007	2	90	150	21	14	38	137	53	21	21	32	1222	707	44978	9951	6623	4613	1528	779	764	522	8802	4538	785	10652	1624	2159	640	1279	3953	649	72	5015	840	138	501	153	2994	3163.73
2008	3	153	164	16	25	38	191	67	29	27	43	1443	784	48404	10513	7534	5388	1569	925	885	471	9494	5181	935	11856	1764	2333	812	1636	4865	689	79	5662	959	170	546	166	3082	3483.73
2009	4	172	239	15	40	77	218	68	39	32	63	1647	888	51856	11625	8169	6229	1863	1086	1021	543	10558	5897	1155	13351	1832	2653	1086	1849	5675	750	80	6716	1001	199	677	195	3722	3872.59
2010	5	195	322	11	27	68	283	80	35	57	80	1842	937	55027	13010	8789	6821	2060	1248	1142	628	11014	6366	1253	13921	1886	2899	1363	2342	6505	872	91	7426	1209	241	697	201	4061	4189.43
2011	6	368	479	30	31	81	345	87	45	71	76	2124	1094	61075	14436	9871	7957	2296	1595	1381	740	11911	7172	1704	15054	2037	3194	1985	2631	7349	1079	115	8379	1360	280	797	222	4652	4705.49
2012	7	483	604	43	38	86	346	86	56	56	90	2551	1227	66721	16135	10772	8778	2591	1729	1393	852	13078	7882	1945	16878	2068	3659	2335	3074	8451	1229	116	9499	1565	338	811	285	5344	5221.46
2013	8	614	719	43	73	125	399	111	59	88	102	2753	1415	71740	17813	11767	10309	2898	1781	1606	922	13722	8250	2562	19062	2294	3985	2761	3514	8987	1393	163	10293	1813	378	973	289	5848	5719.57
2014	9	747	763	59	90	146	491	109	97	118	129	2948	1539	75635	18936	12539	11471	3007	1928	1681	968	14304	9208	3288	20799	2411	4023	3265	3812	9612	1884	209	11224	2048	432	1036	350	6477	6156.3
2015	10	1005	984	71	155	222	619	154	120	145	161	3299	1735	79918	21242	13306	12417	3309	2190	1954	1075	15206	9794	3608	22339	2532	4171	3559	4260	10224	2510	228	12377	2250	479	1113	385	7289	6659.59
2016	11	1178	1170	137	228	287	706	163	142	192	202	3455	1923	85495	22735	14413	13788	3603	2564	2162	1155	15847	10735	3970	23322	2609	4263	4364	4559	10977	3336	272	12881	2540	588	1174	470	7586	7167.32
2017	12	1358	1351	182	210	338	792	144	142	248	289	3611	1982	89112	24288	15079	14110	3789	2714	2396	1146	15899	11302	4106	24488	2595	4372	5179	5011	12354	3991	344	13842	2899	678	1284	538	7164	7549.38
2018	13	1741	1693	289	257	405	728	192	159	313	375	4191	2254	96309	26223	16275	15660	4164	3115	2516	1397	16827	12300	4568	26738	2805	4232	5708	5316	13346	4742	403	15012	3279	765	1429	666	7639	8217.05
2019	14	2419	2052	353	317	521	898	233	191	345	473	4994	2604	105807	30412	19193	17918	4842	3788	2970	1691	18267	14337	5228	31443	3068	4409	6944	6648	15075	5909	519	18006	3881	951	1616	732	8759	9400.35
2020	15	3666	2796	453	406	632	825	301	265	444	617	4962	2558	109757	30783	19572	18230	4995	3902	3026	1738	18745	15071	5824	36377	3080	4416	8112	6837	16589	6272	619	19785	3985	1046	1742	873	9923	9979.03

## Sheet: Male A-C
Year	Index	Arabic-Saudi Arabia	Arabic-Egypt	Arabic-Iraq	Arabic-Qatar	Arabic-U ARAB EMIRATES	Arabic-TUNISIA	Arabic-KUWAIT	Arabic-OMAN	Arabic-LEBANON	Arabic-JORDAN	Dutch-Netherlands	Dutch-Belgium	English-USA	English-England	English-Canada	English-Australia	English-Scotland	English-Ireland	English-New Zealand	English-Wales	French-France	German-Germany	Hindi-India	Italian-Italy	Japanese-Japan	Korean-South Korea	Persian-Iran	Portuguese-Portugal	Portuguese-Brazil	Russian-Russia	Russian-Ukraine	Spanish-Spain	Spanish-Mexico	Spanish-Colombia	Spanish-Argentina	Spanish-Chile	Turkish-Turkey	All-Average
2006	1	569	578	76	54	159	320	163	101	115	214	4437	2226	70627	15191	8740	6437	2154	1351	1166	815	12614	11045	1517	12858	7547	3680	1115	1385	3847	975	174	9607	2011	556	1451	931	4526	5171.14
2007	2	801	865	100	85	264	510	236	175	166	451	6559	3197	103607	23886	13901	9904	3620	1965	1836	1342	19433	17712	2389	19811	11291	5657	2178	2238	6640	1493	260	14722	3282	856	2160	1451	7498	7906.51
2008	3	974	982	105	105	264	589	281	151	169	568	6915	3519	109124	24728	15099	11112	3700	2165	2076	1224	20973	18533	2902	21311	11524	5887	2904	2678	8341	1557	245	16486	3568	1161	2533	1722	7573	8479.68
2009	4	1245	1327	137	122	341	747	291	164	186	545	7717	3851	114168	26655	15911	12417	4127	2476	2249	1416	22390	20298	3379	24242	11669	6452	3804	3002	9307	1712	243	19009	3916	1412	2735	1990	9061	9208.46
2010	5	1832	1595	142	160	333	808	350	196	163	621	8718	4091	117835	28243	16597	13464	4533	2701	2561	1412	23249	21661	3909	24947	11877	7195	4295	3616	10275	1865	275	20885	4338	1684	3011	2080	9844	9766.51
2011	6	2716	1943	227	210	376	953	355	234	199	633	9356	4584	123918	30067	17620	15080	4605	3034	2758	1582	24690	22854	4607	26445	12084	7829	6039	4015	11244	2038	301	22919	4758	2033	3546	2410	10425	10505.1
2012	7	3651	2446	314	294	548	1020	349	307	266	706	10405	4908	133044	32339	19105	16578	5046	3204	3024	1682	26636	24957	5689	28996	13195	8928	7067	4537	12489	2351	389	24935	5384	2288	3695	2875	11833	11499.5
2013	8	4484	3004	461	441	609	1209	370	314	328	776	11057	5359	138059	34635	20407	18661	5345	3544	3139	1825	27930	25918	6712	32401	13503	9064	7833	5336	13449	2740	416	26513	6069	2611	3936	2977	13668	12300.1
2014	9	5677	3682	568	647	706	1358	426	383	386	894	11423	5842	143936	35999	21320	19754	5467	3451	3231	1799	29575	27840	8309	35296	13849	9474	8951	5759	14503	3547	457	28384	6495	2685	4262	3361	14144	13076.8
2015	10	6756	4285	698	746	956	1577	494	474	441	952	12220	6302	147365	38320	22285	21268	5950	3850	3429	2046	30994	29130	9144	37524	13516	9600	9497	6517	15571	4589	443	30168	7195	3256	4576	3822	15725	13829.2
2016	11	7605	4956	842	995	1124	1776	546	539	515	1186	12855	6716	153126	40280	23552	22358	6347	4068	3552	2151	32192	31193	10440	39529	14165	9874	11539	6654	16744	5961	506	31726	8119	3859	4763	4518	16471	14684.9
2017	12	8427	5181	1158	1012	1338	1884	599	571	634	1363	13157	7123	156741	42131	24400	22869	6514	4438	3878	2223	32544	32408	10877	41021	14533	9629	13302	7172	18435	6801	598	33365	8910	4345	5115	4728	15198	15260.1
2018	13	9559	6333	1883	1041	1496	1964	663	717	712	1796	14191	7669	163581	43321	25504	24307	6824	4918	4139	2445	33924	34150	11571	43578	15600	9859	14225	7614	20285	7713	638	35829	9975	4803	5424	5528	15306	16191.5
2019	14	12707	7770	2296	1417	2123	1991	896	887	831	2324	15830	8288	172501	47514	28343	26922	7767	5592	4668	2778	36225	37124	12785	48702	15639	10360	16948	8820	22786	9034	811	40709	11100	5572	5709	6093	16886	17804
2020	15	17750	9984	2879	1881	2682	2044	1030	1036	994	2680	15340	8303	170534	47013	28099	26839	7651	5632	4581	2673	36037	36912	15122	55342	15724	10260	18907	8785	24771	9219	837	42959	11828	5819	6189	6919	19154	18497.5
