# Supplementary material for: Trends of research productivity across author gender and research fields: A multidisciplinary and multi-country observational study
Source: PLoS One. 2022 Aug 10;17(8):e0271998. doi: 10.1371/journal.pone.0271998 (PMC9365186; doi:10.1371/journal.pone.0271998)
Supplement: S2 Data — (ZIP) [file pone.0271998.s002.zip › Gender/Gender_A-C_DG-AGs.xlsx]

## Sheet: Gender_A-C_Gender
Category	Actual_2020	predicted_val_2020	AG	DG	AG5	AG10	AG15	AG_min15	AG_max15	Y(FM ratio: .3)	Y(FM ratio: .5)	Y(FM ratio: .7)	Y(FM ratio: .9)	Y(FM ratio: 1)
Arabic-Saudi Arabia_f	3666	3653.1	51.55	0.35	30.24	35.45	33.71	12.42	88.72
Arabic-Saudi Arabia_m	17750	17746.9	39.69	0.02	21.89	26.06	28.42	10.81	48.25	2045	2085	2125	2166	2186
Arabic-Egypt_f	2796	2778.95	36.26	0.61	23.43	24.61	29.03	6.12	70.45
Arabic-Egypt_m	9984	10008.8	28.49	-0.25	18.72	20.31	22.97	4.54	49.65	2024	2048	2073	2097	2109
Arabic-Iraq_f	453	452.63	28.33	0.08	47.02	50.87	43.89	-26.67	172.73
Arabic-Iraq_m	2879	2904.32	25.39	-0.88	33.62	35.92	30.71	3.65	62.61	2135	1	1	1	1
Arabic-Qatar_f	406	402.61	28.08	0.83	22.6	33.8	124.58	-32.5	1300
Arabic-Qatar_m	1881	1880.54	32.75	0.02	21.37	29.01	29.88	1.71	57.41	2034	2069	2103	2138	2156
Arabic-U ARAB EMIRATES_f	632	631.11	21.31	0.14	23.36	25.63	30	-11.69	102.63
Arabic-U ARAB EMIRATES_m	2682	2701.95	26.33	-0.74	23.33	23.78	23.62	-2.35	66.04	2026	2050	2075	2100	2112
Arabic-TUNISIA_f	825	833.1	-8.13	-0.98	6.67	12	19.62	-8.13	71.25
Arabic-TUNISIA_m	2044	2028.86	2.66	0.74	5.4	9.89	14.92	1.37	59.38	2010	2027	2045	2063	2072
Arabic-KUWAIT_f	301	302.56	29.18	-0.52	15.61	15.42	19.34	-11.66	70.97
Arabic-KUWAIT_m	1030	1041.89	14.96	-1.15	16.2	11.79	14.68	-1.69	44.79	2022	2058	2094	2130	2148
Arabic-OMAN_f	265	262.13	38.74	1.08	17.83	23.57	26.64	-10.26	75
Arabic-OMAN_m	1036	1049.11	16.8	-1.27	17.15	18.43	19.43	-13.71	73.27	2026	2052	2078	2104	2117
Arabic-LEBANON_f	444	436.19	28.7	1.76	25.34	24.42	26.06	-21.13	78.12
Arabic-LEBANON_m	994	995.61	19.61	-0.16	17.7	19.95	17.38	-12.37	44.35	2014	2024	2033	2043	2048
Arabic-JORDAN_f	617	613.61	30.44	0.55	30.97	23.29	28.63	-5	60
Arabic-JORDAN_m	2680	2722.96	15.32	-1.6	23.2	16.11	21.98	-4.05	110.75	2029	2047	2065	2084	2093
Dutch-Netherlands_f	4962	5096.39	-0.64	-2.71	8.77	10.61	15.69	-0.64	69.49
Dutch-Netherlands_m	15340	15639.7	-3.1	-1.95	4.77	5.9	9.77	-3.1	47.83	2020	2039	2059	2079	2088
Dutch-Belgium_f	2558	2613.36	-1.77	-2.16	8.28	10.71	13.68	-1.77	54.7
Dutch-Belgium_m	8303	8391.77	0.18	-1.07	5.71	7.37	10.22	0.18	43.62	2020	2047	2074	2101	2114
English-USA_f	109757	111109	3.73	-1.23	6.58	7.17	10.26	3.73	51.04
English-USA_m	170534	172961	-1.14	-1.42	2.99	3.79	6.98	-1.14	46.7	2007	2013	2027	2040	2047
English-England_f	30783	31312.7	1.22	-1.72	7.8	9.06	12.85	1.22	61.1
English-England_m	47013	47709.9	-1.05	-1.48	4.23	5.27	9.09	-1.05	57.24	2007	2014	2025	2036	2041
English-Canada_f	19572	19954	1.97	-1.95	8.15	8.41	12.31	1.97	58.41
English-Canada_m	28099	28607.5	-0.86	-1.81	4.82	5.45	9.42	-0.86	59.05	2007	2009	2023	2036	2043
English-Australia_f	18230	18541.3	1.74	-1.71	8.11	10.45	15.05	1.74	64.28
English-Australia_m	26839	27296.6	-0.31	-1.7	4.83	7.22	11.31	-0.31	53.86	2007	2011	2023	2035	2041
English-Scotland_f	4995	5079.63	3.16	-1.69	8.68	9.33	14.35	2.68	75.63
English-Scotland_m	7651	7786.82	-1.49	-1.78	5.28	5.46	10.45	-1.49	68.06	2007	2013	2025	2036	2042
English-Ireland_f	3902	3959.57	3.01	-1.48	12.47	12.34	16.42	3.01	55.49
English-Ireland_m	5632	5711.71	0.72	-1.42	8	7.75	11.18	-2.62	45.45	2007	2013	2022	2031	2035
English-New Zealand_f	3026	3056.38	1.89	-1	9.28	10.44	14.37	0.87	53.72
English-New Zealand_m	4581	4658.91	-1.86	-1.7	6.08	6.06	10.95	-1.86	57.46	2007	2013	2024	2035	2040
English-Wales_f	1738	1787.18	2.78	-2.83	10.48	10.96	13.43	-9.77	57.23
English-Wales_m	2673	2737.17	-3.78	-2.4	5.66	6.75	9.91	-8.79	64.66	2007	2015	2026	2038	2043
French-France_f	18745	18984.9	2.62	-1.28	4.31	5.5	9.46	0.33	54.07
French-France_m	36037	36551.5	-0.52	-1.43	3.09	4.51	8.4	-0.52	54.06	2007	2019	2068	2118	2143
German-Germany_f	15071	15262.7	5.12	-1.27	9.08	9.06	12.97	4.67	55.04
German-Germany_m	36912	37394.5	-0.57	-1.31	4.9	5.51	9.74	-0.57	60.36	2012	2033	2055	2076	2087
Hindi-India_f	5824	5888.8	11.4	-1.11	10.11	17.05	20.95	3.43	71.77
Hindi-India_m	15122	15085.8	18.28	0.24	10.7	14.67	18.41	4.19	57.48	2007	2035	2065	2095	2111
Italian-Italy_f	36377	36751.2	15.69	-1.03	10.38	10.16	13.2	4.27	55.05
Italian-Italy_m	55342	55668.2	13.63	-0.59	8.15	8.34	11.55	2.91	54.08	2007	2007	2030	2056	2069
Japanese-Japan_f	3080	3140.2	0.39	-1.95	4.07	5.09	8.67	-0.54	54.96
Japanese-Japan_m	15724	15923.4	0.54	-1.27	3.11	2.9	5.98	-2.4	49.61	2049	2101	2154	1	1
Korean-South Korea_f	4416	4462.21	0.16	-1.05	1.18	4.42	9.3	-3.2	54.99
Korean-South Korea_m	10260	10429.8	-0.97	-1.65	1.37	3.71	8.29	-2.48	53.72	2007	2035	2085	2136	2161
Persian-Iran_f	8112	8132.85	16.82	-0.26	18	19.87	30.99	9	149.03
Persian-Iran_m	18907	18975.5	11.56	-0.36	14.88	16.33	23.99	6.1	95.34	2011	2027	2044	2060	2068
Portuguese-Portugal_f	6837	6976.91	2.84	-2.05	10.18	11.46	17.26	2.84	59.48
Portuguese-Portugal_m	8785	8958.36	-0.4	-1.97	6.3	9.42	14.86	-0.4	61.59	2007	2007	2018	2034	2043
Portuguese-Brazil_f	16589	16680.9	10.04	-0.55	10.19	9.86	17.63	6.34	93.96
Portuguese-Brazil_m	24771	24930.8	8.71	-0.64	9.74	9.21	15.16	7.36	72.6	2007	2007	2023	2050	2064
Russian-Russia_f	6272	6321.2	6.14	-0.78	20.42	22.16	21.15	6.14	43.27
Russian-Russia_m	9219	9262.29	2.05	-0.47	15.32	17.66	18.07	2.05	53.13	2007	2013	2025	2037	2043
Russian-Ukraine_f	619	624.11	19.27	-0.83	22.19	21.6	18.92	0.87	40.52
Russian-Ukraine_m	837	859.7	3.21	-2.71	13.88	12.18	12.7	-5.77	49.43	2010	2016	2023	2029	2032
Spanish-Spain_f	19785	20047.9	9.88	-1.33	9.96	10.37	14.78	4.07	61.15
Spanish-Spain_m	42959	43443.1	5.53	-1.13	7.37	7.51	11.82	5.16	53.24	2007	2027	2050	2073	2085
Spanish-Mexico_f	3985	4051.74	2.68	-1.67	12.23	12.74	16.51	2.68	64.38
Spanish-Mexico_m	11828	11912.4	6.56	-0.71	10.47	10.57	14.16	6.56	63.2	2015	2044	2074	2103	2118
Spanish-Colombia_f	1046	1055.88	9.99	-0.94	17.04	15.91	20.07	9.99	60.47
Spanish-Colombia_m	5819	5841.88	4.43	-0.39	12.42	13.36	18.86	2.83	53.96	2113	1	1	1	1
Spanish-Argentina_f	1742	1760.22	7.8	-1.05	9.41	9.7	14.74	1.76	73.36
Spanish-Argentina_m	6189	6191.08	8.41	-0.03	6.24	7.53	11.39	4.09	48.86	2028	2073	2118	2163	2185
Spanish-Chile_f	873	870.32	19.26	0.31	17.9	16.08	19.43	1.4	82.14
Spanish-Chile_m	6919	6915.22	13.56	0.05	12.71	12.89	15.96	3.55	55.85	2111	1	1	1	1
Turkish-Turkey_f	9923	10032.1	13.29	-1.1	6.62	9.52	13.69	-5.56	63.61
Turkish-Turkey_m	19154	19297.4	13.43	-0.75	4.29	7.1	11.86	-7.73	65.67	2007	2020	2044	2067	2079
All-Average_f	9979	10105.8	6.16	-1.27	8.47	9.1	12.67	5.33	56.89
All-Average_m	18497	18708.2	3.89	-1.14	6.01	6.61	10.07	3.89	52.89	2007	2018	2038	2057	2067
