# Supplementary material for: Trends of research productivity across author gender and research fields: A multidisciplinary and multi-country observational study
Source: PLoS One. 2022 Aug 10;17(8):e0271998. doi: 10.1371/journal.pone.0271998 (PMC9365186; doi:10.1371/journal.pone.0271998)
Supplement: S2 Data — (ZIP) [file pone.0271998.s002.zip › Gender/Gender_A-C_Year-PubCnt.xlsx]

## Sheet: Gender_A-C_Gender
Arabic-Saudi Arabia	Female	F_AG	Male	M_AG	Gap	Gap%	FM_Ratio		Arabic-Egypt	Female	F_AG	Male	M_AG	Gap	Gap%	FM_Ratio		Arabic-Iraq	Female	F_AG	Male	M_AG	Gap	Gap%	FM_Ratio		Arabic-Qatar	Female	F_AG	Male	M_AG	Gap	Gap%	FM_Ratio		Arabic-U ARAB EMIRATES	Female	F_AG	Male	M_AG	Gap	Gap%	FM_Ratio		Arabic-TUNISIA	Female	F_AG	Male	M_AG
2006	74	0	569	0	495	87	0.13		2006	88	0	578	0	490	84.8	0.15		2006	8	0	76	0	68	89.5	0.11		2006	1	0	54	0	53	98.1	0.02		2006	22	0	159	0	137	86.2	0.14		2006	80	0	320	0
2007	90	21.62	801	40.77	711	88.8	0.11		2007	150	70.45	865	49.65	715	82.7	0.17		2007	21	162.5	100	31.58	79	79	0.21		2007	14	1300	85	57.41	71	83.5	0.16		2007	38	72.73	264	66.04	226	85.6	0.14		2007	137	71.25	510	59.38
2008	153	70	974	21.6	821	84.3	0.16		2008	164	9.33	982	13.53	818	83.3	0.17		2008	16	-23.81	105	5	89	84.8	0.15		2008	25	78.57	105	23.53	80	76.2	0.24		2008	38	0	264	0	226	85.6	0.14		2008	191	39.42	589	15.49
2009	172	12.42	1245	27.82	1073	86.2	0.14		2009	239	45.73	1327	35.13	1088	82	0.18		2009	15	-6.25	137	30.48	122	89.1	0.11		2009	40	60	122	16.19	82	67.2	0.33		2009	77	102.63	341	29.17	264	77.4	0.23		2009	218	14.14	747	26.83
2010	195	13.37	1832	47.15	1637	89.4	0.11		2010	322	34.73	1595	20.2	1273	79.8	0.2		2010	11	-26.67	142	3.65	131	92.3	0.08		2010	27	-32.5	160	31.15	133	83.1	0.17		2010	68	-11.69	333	-2.35	265	79.6	0.2		2010	283	29.82	808	8.17
2011	368	88.72	2716	48.25	2348	86.5	0.14		2011	479	48.76	1943	21.82	1464	75.3	0.25		2011	30	172.73	227	59.86	197	86.8	0.13		2011	31	14.81	210	31.25	179	85.2	0.15		2011	81	19.12	376	12.91	295	78.5	0.22		2011	345	21.91	953	17.95
2012	483	31.25	3651	34.43	3168	86.8	0.13		2012	604	26.1	2446	25.89	1842	75.3	0.25		2012	43	43.33	314	38.33	271	86.3	0.14		2012	38	22.58	294	40	256	87.1	0.13		2012	86	6.17	548	45.74	462	84.3	0.16		2012	346	0.29	1020	7.03
2013	614	27.12	4484	22.82	3870	86.3	0.14		2013	719	19.04	3004	22.81	2285	76.1	0.24		2013	43	0	461	46.82	418	90.7	0.09		2013	73	92.11	441	50	368	83.4	0.17		2013	125	45.35	609	11.13	484	79.5	0.21		2013	399	15.32	1209	18.53
2014	747	21.66	5677	26.61	4930	86.8	0.13		2014	763	6.12	3682	22.57	2919	79.3	0.21		2014	59	37.21	568	23.21	509	89.6	0.1		2014	90	23.29	647	46.71	557	86.1	0.14		2014	146	16.8	706	15.93	560	79.3	0.21		2014	491	23.06	1358	12.32
2015	1005	34.54	6756	19.01	5751	85.1	0.15		2015	984	28.96	4285	16.38	3301	77	0.23		2015	71	20.34	698	22.89	627	89.8	0.1		2015	155	72.22	746	15.3	591	79.2	0.21		2015	222	52.05	956	35.41	734	76.8	0.23		2015	619	26.07	1577	16.13
2016	1178	17.21	7605	12.57	6427	84.5	0.15		2016	1170	18.9	4956	15.66	3786	76.4	0.24		2016	137	92.96	842	20.63	705	83.7	0.16		2016	228	47.1	995	33.38	767	77.1	0.23		2016	287	29.28	1124	17.57	837	74.5	0.26		2016	706	14.05	1776	12.62
2017	1358	15.28	8427	10.81	7069	83.9	0.16		2017	1351	15.47	5181	4.54	3830	73.9	0.26		2017	182	32.85	1158	37.53	976	84.3	0.16		2017	210	-7.89	1012	1.71	802	79.2	0.21		2017	338	17.77	1338	19.04	1000	74.7	0.25		2017	792	12.18	1884	6.08
2018	1741	28.2	9559	13.43	7818	81.8	0.18		2018	1693	25.31	6333	22.24	4640	73.3	0.27		2018	289	58.79	1883	62.61	1594	84.7	0.15		2018	257	22.38	1041	2.87	784	75.3	0.25		2018	405	19.82	1496	11.81	1091	72.9	0.27		2018	728	-8.08	1964	4.25
2019	2419	38.94	12707	32.93	10288	81	0.19		2019	2052	21.2	7770	22.69	5718	73.6	0.26		2019	353	22.15	2296	21.93	1943	84.6	0.15		2019	317	23.35	1417	36.12	1100	77.6	0.22		2019	521	28.64	2123	41.91	1602	75.5	0.25		2019	898	23.35	1991	1.37
2020	3666	51.55	17750	39.69	14084	79.3	0.21		2020	2796	36.26	9984	28.49	7188	72	0.28		2020	453	28.33	2879	25.39	2426	84.3	0.16		2020	406	28.08	1881	32.75	1475	78.4	0.22		2020	632	21.31	2682	26.33	2050	76.4	0.24		2020	825	-8.13	2044	2.66
AG_2020:	51.55		39.69						AG_2020:	36.26		28.49						AG_2020:	28.33		25.39						AG_2020:	28.08		32.75						AG_2020:	21.31		26.33						AG_2020:	-8.13		2.66
Predic_2020:	3653.1		17746.9						Predic_2020:	2778.95		10008.8						Predic_2020:	452.63		2904.32						Predic_2020:	402.61		1880.54						Predic_2020:	631.11		2701.95						Predic_2020:	833.1		2028.86
DG_2020:	0.35		0.02						DG_2020:	0.61		-0.25						DG_2020:	0.08		-0.88						DG_2020:	0.83		0.02						DG_2020:	0.14		-0.74						DG_2020:	-0.98		0.74
AG5:		30.24		21.89					AG5:		23.43		18.72					AG5:		47.02		33.62					AG5:		22.6		21.37					AG5:		23.36		23.33					AG5:		6.67		5.4
AG10:		35.45		26.06					AG10:		24.61		20.31					AG10:		50.87		35.92					AG10:		33.8		29.01					AG10:		25.63		23.78					AG10:		12		9.89
AG15:		33.71		28.42					AG15:		29.03		22.97					AG15:		43.89		30.71					AG15:		124.58		29.88					AG15:		30		23.62					AG15:		19.62		14.92
AG_min15:		12.42		10.81					AG_min15:		6.12		4.54					AG_min15:		-26.67		3.65					AG_min15:		-32.5		1.71					AG_min15:		-11.69		-2.35					AG_min15:		-8.13		1.37
AG_max15:		88.72		48.25					AG_max15:		70.45		49.65					AG_max15:		172.73		62.61					AG_max15:		1300		57.41					AG_max15:		102.63		66.04					AG_max15:		71.25		59.38
FM_ratio:.3	2045								FM_ratio:.3	2024								FM_ratio:.3	2135								FM_ratio:.3	2034								FM_ratio:.3	2026								FM_ratio:.3	2010
FM_ratio:.5	2085								FM_ratio:.5	2048								FM_ratio:.5	1								FM_ratio:.5	2069								FM_ratio:.5	2050								FM_ratio:.5	2027
FM_ratio:.7	2125								FM_ratio:.7	2073								FM_ratio:.7	1								FM_ratio:.7	2103								FM_ratio:.7	2075								FM_ratio:.7	2045
FM_ratio:.9	2166								FM_ratio:.9	2097								FM_ratio:.9	1								FM_ratio:.9	2138								FM_ratio:.9	2100								FM_ratio:.9	2063
FM_ratio:1	2186								FM_ratio:1	2109								FM_ratio:1	1								FM_ratio:1	2156								FM_ratio:1	2112								FM_ratio:1	2072
[truncated: 259 more columns]
