# Supplementary material for: Trends of research productivity across author gender and research fields: A multidisciplinary and multi-country observational study
Source: PLoS One. 2022 Aug 10;17(8):e0271998. doi: 10.1371/journal.pone.0271998 (PMC9365186; doi:10.1371/journal.pone.0271998)
Supplement: S2 Data — (ZIP) [file pone.0271998.s002.zip › Gender/Gender_A-Z.xlsx]

## Sheet: Female A-Z
Year	Index	Arabic-Saudi Arabia	Arabic-Egypt	Arabic-Iraq	Arabic-Qatar	Arabic-U ARAB EMIRATES	Arabic-TUNISIA	Arabic-KUWAIT	Arabic-OMAN	Arabic-LEBANON	Arabic-JORDAN	Dutch-Netherlands	Dutch-Belgium	English-USA	English-England	English-Canada	English-Australia	English-Scotland	English-Ireland	English-New Zealand	English-Wales	French-France	German-Germany	Hindi-India	Italian-Italy	Japanese-Japan	Korean-South Korea	Persian-Iran	Portuguese-Portugal	Portuguese-Brazil	Russian-Russia	Russian-Ukraine	Spanish-Spain	Spanish-Mexico	Spanish-Colombia	Spanish-Argentina	Spanish-Chile	Turkish-Turkey	All-Average
2006	1	30	49	3	2	10	48	19	10	6	11	1941	730	31487	6361	3761	2794	932	502	438	340	9599	7314	245	8919	2520	1499	409	1268	4188	1285	195	7224	1202	172	1328	497	1961	2683.76
2007	2	29	90	6	3	14	76	19	10	18	15	3255	1094	48608	10118	6212	4807	1692	800	821	591	14844	11874	428	14185	4090	2427	893	2135	8300	2056	272	11811	2048	387	2182	800	3667	4342.62
2008	3	56	98	4	10	22	125	24	13	21	25	3646	1356	52749	10977	7136	5714	1680	1016	922	564	16072	13420	622	15919	4459	2677	1253	2643	10494	2147	275	13604	2469	576	2501	925	3665	4861.59
2009	4	58	142	4	16	35	161	23	22	26	34	4241	1431	57447	12321	7909	6676	1999	1136	1035	667	17327	14827	808	18021	4960	3171	1732	3041	11802	2350	340	15445	2503	643	2802	1079	4719	5431.16
2010	5	68	160	6	18	28	155	26	20	15	40	4854	1606	61134	13640	8507	7438	2325	1370	1191	771	18022	16256	946	18444	5313	3737	2034	3871	13144	2566	317	17034	2747	782	3040	1124	5101	5887.84
2011	6	143	237	11	12	27	175	26	26	28	26	5430	1987	68425	15319	9604	8740	2519	1696	1390	862	19249	17699	1209	20240	5621	3967	3105	4385	14632	2981	383	19029	3098	885	3396	1370	5637	6582.95
2012	7	196	308	16	23	35	234	30	27	51	41	6398	2218	75403	17293	10558	9694	2909	1839	1473	952	21101	19130	1569	22771	6055	4490	3570	5085	16383	3562	420	21441	3472	1130	3711	1585	6405	7339.95
2013	8	245	334	22	42	64	285	38	32	56	55	6744	2340	81140	18944	11531	11446	3106	1992	1645	1025	21711	19899	1961	25499	6685	4505	4065	5843	17241	3949	466	22854	3825	1115	3891	1614	6796	7919.05
2014	9	335	359	30	36	59	348	35	50	52	48	7211	2696	85894	20529	12634	12768	3395	2177	1783	1113	22579	21183	2473	27699	7186	4715	4525	6328	18049	5188	574	24282	4220	1327	4103	1912	7383	8521.03
2015	10	519	621	47	67	114	441	63	65	78	76	8042	2996	97955	24695	14495	15304	3910	2620	2367	1379	25048	23203	3825	32805	7635	5296	6166	7774	22913	8455	720	29571	5437	2357	5207	2398	9992	10125.8
2016	11	552	687	75	97	153	509	66	72	119	80	8553	3367	104806	26587	16014	16922	4223	3022	2517	1425	26031	24582	4593	35078	8721	5374	7827	8411	24574	11280	995	31439	5823	2792	5363	2742	10434	10970.4
2017	12	631	806	107	119	183	615	67	76	113	126	8908	3431	110275	28641	16895	17649	4653	3371	2913	1513	26108	25980	5067	36752	9075	5321	9084	9277	27463	13518	1149	33504	6668	3321	5801	3163	9976	11684.3
2018	13	853	984	186	119	214	647	91	81	172	190	9835	3947	119465	30846	18612	19442	4960	3735	3199	1709	27162	27455	5532	40094	10064	5358	10368	10039	29554	15864	1335	35674	7481	3634	6146	3496	10399	12674.1
2019	14	1122	1193	221	164	301	678	105	101	191	238	11434	4473	130604	35626	22043	22580	5945	4685	3647	2129	28863	30045	6644	46297	10578	5529	12848	12266	33494	18995	1658	41201	8527	4201	6678	3963	11715	14350.9
2020	15	1695	1669	257	238	355	694	165	121	221	318	11572	4692	134891	35485	22402	22986	5815	4697	3876	2101	29327	30881	7622	54343	11085	5502	14961	12755	37134	19575	1917	45013	9146	4589	7017	4565	13035	15208.6

## Sheet: Male A-Z
Year	Index	Arabic-Saudi Arabia	Arabic-Egypt	Arabic-Iraq	Arabic-Qatar	Arabic-U ARAB EMIRATES	Arabic-TUNISIA	Arabic-KUWAIT	Arabic-OMAN	Arabic-LEBANON	Arabic-JORDAN	Dutch-Netherlands	Dutch-Belgium	English-USA	English-England	English-Canada	English-Australia	English-Scotland	English-Ireland	English-New Zealand	English-Wales	French-France	German-Germany	Hindi-India	Italian-Italy	Japanese-Japan	Korean-South Korea	Persian-Iran	Portuguese-Portugal	Portuguese-Brazil	Russian-Russia	Russian-Ukraine	Spanish-Spain	Spanish-Mexico	Spanish-Colombia	Spanish-Argentina	Spanish-Chile	Turkish-Turkey	All-Average
2006	1	458	792	36	57	150	332	101	65	94	103	6099	2384	156119	29425	17428	12650	4339	2716	2323	1629	22250	28154	2711	20644	9219	2495	2836	3074	8171	3074	583	17312	3095	872	2060	1328	6393	10042.5
2007	2	663	1346	75	102	250	582	186	128	123	257	10013	3665	229274	45767	27130	19797	7153	4081	3705	2554	33729	44715	4550	31521	14209	3871	5417	4668	14513	4668	805	26289	5061	1360	3087	2129	10413	15347.5
2008	3	883	1555	72	98	231	683	217	120	184	305	10599	4284	240007	47335	29407	21985	7338	4297	3976	2558	36657	49029	5587	34178	15155	3934	7383	4896	17993	4896	815	29320	5653	1852	3553	2444	10831	16494.9
2009	4	1080	1989	87	130	306	883	240	127	177	302	12049	4637	250657	51334	30987	24434	7979	5049	4324	2812	39140	53654	6824	38664	16333	4300	9263	5322	20051	5322	888	33172	5922	2064	3988	2871	12815	17842.6
2010	5	1524	2229	100	145	310	905	266	146	160	310	12787	5032	255730	53638	32174	26149	8567	5413	4863	2968	40235	57086	7893	40008	17054	4807	10373	5750	22068	5750	847	35771	6634	2461	4375	2981	13773	18683.3
2011	6	2384	2655	156	180	341	1058	252	191	219	289	13867	5486	268730	58017	34195	28979	9120	6057	5496	3216	42492	60100	9573	42547	18042	5083	14417	6451	24171	6451	994	39156	7186	2923	4963	3353	14570	20090.8
2012	7	3010	3300	244	292	519	1089	278	241	282	341	14876	6009	285807	62025	36460	31614	9539	6246	5594	3264	45217	63955	12155	46390	20358	5729	16584	7447	26772	7447	1119	42207	7994	3184	5309	3911	16719	21716.9
2013	8	3825	3890	326	427	616	1313	290	235	344	369	15749	6574	294081	65829	38371	35349	10098	6575	5992	3673	47058	66912	14938	51631	21896	5934	18426	8398	29369	8398	1234	44883	8946	3601	5459	4007	19010	23081.8
2014	9	4746	4770	449	633	687	1466	312	301	401	431	16263	6992	306589	68365	40261	37890	10516	6872	6249	3546	49228	71720	18578	56349	22876	6317	20611	11197	31204	11197	1405	47463	9869	3805	5797	4676	19782	24589.5
2015	10	6561	7001	737	840	1053	1926	454	436	495	608	17730	7959	311918	73141	41932	40436	10962	7270	6504	3916	51498	75294	21210	60711	23716	6198	21995	14704	33532	14704	1500	50154	10859	4589	6334	5382	22345	26124.4
2016	11	7225	7946	888	1190	1324	2166	461	520	600	711	18688	8317	322958	75907	43582	42336	11740	7896	6877	4135	53167	79651	24530	63844	25998	6285	26572	18469	35527	18469	1773	52514	11897	5401	6525	6168	23504	27723.3
2017	12	7980	8584	1233	1158	1532	2389	528	580	671	882	19230	8606	328199	78338	45055	43618	11846	8291	7139	4175	53478	82870	25479	65999	26988	6300	30188	21440	39126	21440	2116	55183	13250	6153	7029	6585	21599	28790.7
2018	13	8920	10261	2005	1268	1693	2411	557	668	833	1163	19890	9338	336264	80522	46783	45707	12269	8797	7388	4668	54738	85674	28347	69562	30065	6345	32309	24667	42843	24667	2214	58035	14473	6766	7531	7541	21937	30246.5
2019	14	11936	12472	2615	1524	2299	2483	805	778	947	1410	22371	10103	350105	87059	50562	49914	13689	10027	8118	4919	56910	92972	31767	77771	30798	6662	38126	28210	47822	28210	2721	64764	16069	7489	7943	8421	24405	32843.1
2020	15	16857	15613	3199	1975	2732	2383	877	968	1058	1733	21929	10378	342983	85627	50169	50069	13310	10182	8223	4764	56541	91244	37514	87837	31621	6563	42269	28189	51828	28189	2917	68831	17234	8224	8547	9371	27284	33763
