# Supplementary material for: Trends of research productivity across author gender and research fields: A multidisciplinary and multi-country observational study
Source: PLoS One. 2022 Aug 10;17(8):e0271998. doi: 10.1371/journal.pone.0271998 (PMC9365186; doi:10.1371/journal.pone.0271998)
Supplement: S2 Data — (ZIP) [file pone.0271998.s002.zip › Gender/Gender_A-Z_DG-AGs.xlsx]

## Sheet: Gender_A-Z_Gender
Category	Actual_2020	predicted_val_2020	AG	DG	AG5	AG10	AG15	AG_min15	AG_max15	Y(FM ratio: .3)	Y(FM ratio: .5)	Y(FM ratio: .7)	Y(FM ratio: .9)	Y(FM ratio: 1)
Arabic-Saudi Arabia_f	1695	1686.53	51.07	0.5	27.69	40.25	36.65	-3.33	110.29
Arabic-Saudi Arabia_m	16857	16800	41.23	0.34	21.48	27.95	30.06	10.12	56.43	2082	2141	2200	1	1
Arabic-Egypt_f	1669	1648.73	39.9	1.21	22.23	27.82	30.59	7.49	83.67
Arabic-Egypt_m	15613	15578.1	25.18	0.22	17.56	21.85	24.57	8.03	69.95	2094	2167	1	1	1
Arabic-Iraq_f	257	258.88	16.29	-0.73	42.24	47.05	41.94	-33.33	100
Arabic-Iraq_m	3199	3237.81	22.33	-1.21	34.94	42.26	40.19	-4	108.33	2167	1	1	1	1
Arabic-Qatar_f	238	233.66	45.12	1.82	30.08	36.32	51.36	-33.33	233.33
Arabic-Qatar_m	1975	1954.99	29.59	1.01	19.65	31.18	30.79	-3.92	78.95	2087	2155	1	1	1
Arabic-U ARAB EMIRATES_f	355	357.04	17.94	-0.57	25.87	32.37	32.85	-20	93.22
Arabic-U ARAB EMIRATES_m	2732	2746.93	18.83	-0.55	21.32	25.23	24.65	-7.6	66.67	2061	2106	2152	2198	1
Arabic-TUNISIA_f	694	688.35	2.36	0.81	9.72	16.58	22.41	-3.73	64.47
Arabic-TUNISIA_m	2383	2361.2	-4.03	0.91	4.53	10.61	16.46	-4.03	75.3	2023	2042	2061	2080	2089
Arabic-KUWAIT_f	165	162.08	57.14	1.77	22.92	22.88	18.85	-7.89	80
Arabic-KUWAIT_m	877	894.44	8.94	-1.99	15	13.75	18.55	-5.26	84.16	2077	2149	1	1	1
Arabic-OMAN_f	121	120.76	19.8	0.2	13.48	20.6	21.15	-9.09	69.23
Arabic-OMAN_m	968	960.37	24.42	0.79	17.37	21.43	23.27	-6.25	96.92	1	1	1	1	1
Arabic-LEBANON_f	221	221.94	15.71	-0.43	25.3	34.8	39.01	-42.31	200
Arabic-LEBANON_m	1058	1064.38	11.72	-0.6	16.52	21.02	19.81	-9.6	49.59	2033	2058	2083	2109	2121
Arabic-JORDAN_f	318	317.68	33.61	0.1	34.48	27.49	30.82	-35	66.67
Arabic-JORDAN_m	1733	1735.83	22.91	-0.16	23.4	19.43	26.01	-6.77	149.51	2043	2075	2107	2139	2156
Dutch-Netherlands_f	11572	11788.3	1.21	-1.87	7.68	9.19	14.46	1.21	67.7
Dutch-Netherlands_m	21929	22285.5	-1.98	-1.63	4.44	5.61	10.42	-1.98	64.17	2007	2020	2033	2047	2054
Dutch-Belgium_f	4692	4748.03	4.9	-1.19	9.51	11.47	14.74	1.9	49.86
Dutch-Belgium_m	10378	10473.1	2.72	-0.92	5.48	7.55	11.64	2.72	53.73	2008	2027	2045	2063	2072
English-USA_f	134891	136055	3.28	-0.86	6.63	8.28	11.5	3.28	54.37
English-USA_m	342983	347646	-2.03	-1.36	1.94	3	6.29	-2.03	46.86	2016	2030	2045	2060	2067
English-England_f	35485	35995.2	-0.4	-1.44	7.64	10.16	13.72	-0.4	59.06
English-England_m	85627	86889.2	-1.64	-1.47	3.25	4.83	8.59	-1.64	55.54	2014	2027	2041	2054	2061
English-Canada_f	22402	22773.1	1.63	-1.66	9.24	10.26	14.36	1.63	65.17
English-Canada_m	50169	50927.5	-0.78	-1.51	3.69	4.57	8.5	-0.78	55.67	2013	2026	2038	2050	2056
English-Australia_f	22986	23307	1.8	-1.4	8.59	12.09	17.15	1.8	72.05
English-Australia_m	50069	50806.6	0.31	-1.47	4.41	6.77	10.95	0.31	56.5	2012	2024	2036	2047	2053
English-Scotland_f	5815	5931.74	-2.19	-2.01	8.49	9.75	15.26	-2.19	81.55
English-Scotland_m	13310	13558.1	-2.77	-1.86	4.07	4.57	9.23	-2.77	64.85	2013	2025	2037	2050	2056
English-Ireland_f	4697	4778.44	0.26	-1.73	12.68	13.36	18.03	0.26	59.36
English-Ireland_m	10182	10297.9	1.55	-1.14	7.05	6.58	10.44	1.55	50.26	2014	2023	2033	2043	2047
English-New Zealand_f	3876	3888.21	6.28	-0.32	10.43	12.77	18.2	5.97	87.44
English-New Zealand_m	8223	8315.5	1.29	-1.12	4.84	5.45	10.18	1.29	59.49	2014	2024	2034	2044	2049
English-Wales_f	2101	2156.58	-1.32	-2.65	9.15	10.81	15.09	-4.57	73.82
English-Wales_m	4764	4837.95	-3.15	-1.55	4.12	5	8.74	-3.46	56.78	2014	2026	2039	2051	2058
French-France_f	29327	29589	1.61	-0.89	3.23	5.04	8.94	0.3	54.64
French-France_m	56541	57131.5	-0.65	-1.04	1.9	3.48	7.48	-0.65	51.59	2007	2020	2053	2087	2104
German-Germany_f	30881	31111.3	2.78	-0.75	5.9	6.65	11.57	2.78	62.35
German-Germany_m	91244	92364	-1.86	-1.23	3.97	4.83	9.48	-1.86	58.82	2015	2056	2097	2137	2158
Hindi-India_f	7622	7592.91	14.72	0.38	14.88	23.77	28.91	9.18	74.69
Hindi-India_m	37514	37508	18.09	0.02	12.19	17.06	21.36	3.87	67.83	2031	2053	2075	2097	2109
Italian-Italy_f	54343	54502.9	17.38	-0.29	10.73	11.49	14.41	2.35	59.04
Italian-Italy_m	87837	88320.2	12.94	-0.55	7.74	8.22	11.43	3.38	52.69	2007	2014	2030	2046	2054
Japanese-Japan_f	11085	11113.4	4.79	-0.26	7.82	7.67	11.89	4.06	62.3
Japanese-Japan_m	31621	31854.3	2.67	-0.74	5.99	6.43	9.8	2.44	54.13	2011	2054	2096	2139	2160
Korean-South Korea_f	5502	5519.03	-0.49	-0.31	0.78	4.05	10.64	-0.99	61.91
Korean-South Korea_m	6563	6683.61	-1.49	-1.84	1.17	3.25	7.88	-1.88	55.15	2007	2007	2010	2023	2029
Persian-Iran_f	14961	14948.6	16.45	0.08	19.5	22.66	31.49	11.32	118.34
Persian-Iran_m	42269	42421.5	10.87	-0.36	14.06	15.4	22.77	6.71	91.01	2018	2032	2046	2059	2066
Portuguese-Portugal_f	12755	12937.6	3.99	-1.43	10.57	12.82	18.76	3.99	68.38
Portuguese-Portugal_m	28189	28329	-0.07	-0.5	14.21	17.61	17.83	-0.07	51.85	2007	2007	1	1	1
Portuguese-Brazil_f	37134	37102.3	10.87	0.09	10.16	11.1	18.53	4.69	98.19
Portuguese-Brazil_m	51828	52212.2	8.38	-0.74	9.12	8.93	15.17	5.95	77.62	2007	2007	2020	2036	2043
Russian-Russia_f	19575	19612.7	3.05	-0.19	18.68	23.43	22.67	3.05	62.97
Russian-Russia_m	28189	28329	-0.07	-0.5	14.21	17.61	17.83	-0.07	51.85	2007	2013	2023	2033	2037
Russian-Ukraine_f	1917	1915.75	15.62	0.07	21.93	19.97	18.37	-6.76	39.49
Russian-Ukraine_m	2917	2948.76	7.2	-1.09	14.46	13.31	12.63	-4.62	38.08	2008	2017	2025	2033	2038
Spanish-Spain_f	45013	45243.9	9.25	-0.51	8.82	10.31	14.69	6.25	63.5
Spanish-Spain_m	68831	69436	6.28	-0.88	6.57	6.78	10.87	4.71	51.85	2007	2013	2025	2037	2042
Spanish-Mexico_f	9146	9198.31	7.26	-0.57	11.01	12.92	16.52	1.38	70.38
Spanish-Mexico_m	17234	17345.3	7.25	-0.65	9.69	10.03	13.73	4.76	63.52	2007	2019	2038	2058	2068
Spanish-Colombia_f	4589	4544.73	9.24	0.96	14.33	20.78	29.64	-1.33	125
Spanish-Colombia_m	8224	8181.2	9.81	0.52	12.41	12.91	18	5.67	55.96	2011	2018	2026	2034	2038
Spanish-Argentina_f	7017	7022.66	5.08	-0.08	6.17	8.91	13.47	3	64.31
Spanish-Argentina_m	8547	8548.68	7.6	-0.02	6.19	6.96	11.18	2.83	49.85	2007	2007	2011	2026	2033
Spanish-Chile_f	4565	4541.14	15.19	0.52	13.76	15.21	17.82	1.83	60.97
Spanish-Chile_m	9371	9382.96	11.28	-0.13	11.77	12.22	15.62	2.45	60.32	2007	2024	2046	2069	2080
Turkish-Turkey_f	13035	13044.2	11.27	-0.07	5.64	10.24	16.16	-4.39	87
Turkish-Turkey_m	27284	27519.1	11.8	-0.86	4.34	7.3	11.83	-8.11	62.88	2007	2023	2039	2056	2065
All-Average_f	15208	15314.5	5.98	-0.7	8.51	10.02	13.86	5.98	61.83
All-Average_m	33763	34105	2.8	-1.01	5.28	6.11	9.59	2.8	52.83	2010	2026	2041	2057	2065
