# Supplementary material for: Trends of research productivity across author gender and research fields: A multidisciplinary and multi-country observational study
Source: PLoS One. 2022 Aug 10;17(8):e0271998. doi: 10.1371/journal.pone.0271998 (PMC9365186; doi:10.1371/journal.pone.0271998)
Supplement: S2 Data — (ZIP) [file pone.0271998.s002.zip › Gender/Gender_A-Z_Year-PubCnt.xlsx]

## Sheet: Gender_A-Z_Gender
Arabic-Saudi Arabia	Female	F_AG	Male	M_AG	Gap	Gap%	FM_Ratio		Arabic-Egypt	Female	F_AG	Male	M_AG	Gap	Gap%	FM_Ratio		Arabic-Iraq	Female	F_AG	Male	M_AG	Gap	Gap%	FM_Ratio		Arabic-Qatar	Female	F_AG	Male	M_AG	Gap	Gap%	FM_Ratio		Arabic-U ARAB EMIRATES	Female	F_AG	Male	M_AG	Gap	Gap%	FM_Ratio		Arabic-TUNISIA	Female	F_AG	Male	M_AG
2006	30	0	458	0	428	93.4	0.07		2006	49	0	792	0	743	93.8	0.06		2006	3	0	36	0	33	91.7	0.08		2006	2	0	57	0	55	96.5	0.04		2006	10	0	150	0	140	93.3	0.07		2006	48	0	332	0
2007	29	-3.33	663	44.76	634	95.6	0.04		2007	90	83.67	1346	69.95	1256	93.3	0.07		2007	6	100	75	108.33	69	92	0.08		2007	3	50	102	78.95	99	97.1	0.03		2007	14	40	250	66.67	236	94.4	0.06		2007	76	58.33	582	75.3
2008	56	93.1	883	33.18	827	93.7	0.06		2008	98	8.89	1555	15.53	1457	93.7	0.06		2008	4	-33.33	72	-4	68	94.4	0.06		2008	10	233.33	98	-3.92	88	89.8	0.1		2008	22	57.14	231	-7.6	209	90.5	0.1		2008	125	64.47	683	17.35
2009	58	3.57	1080	22.31	1022	94.6	0.05		2009	142	44.9	1989	27.91	1847	92.9	0.07		2009	4	0	87	20.83	83	95.4	0.05		2009	16	60	130	32.65	114	87.7	0.12		2009	35	59.09	306	32.47	271	88.6	0.11		2009	161	28.8	883	29.28
2010	68	17.24	1524	41.11	1456	95.5	0.04		2010	160	12.68	2229	12.07	2069	92.8	0.07		2010	6	50	100	14.94	94	94	0.06		2010	18	12.5	145	11.54	127	87.6	0.12		2010	28	-20	310	1.31	282	91	0.09		2010	155	-3.73	905	2.49
2011	143	110.29	2384	56.43	2241	94	0.06		2011	237	48.12	2655	19.11	2418	91.1	0.09		2011	11	83.33	156	56	145	92.9	0.07		2011	12	-33.33	180	24.14	168	93.3	0.07		2011	27	-3.57	341	10	314	92.1	0.08		2011	175	12.9	1058	16.91
2012	196	37.06	3010	26.26	2814	93.5	0.07		2012	308	29.96	3300	24.29	2992	90.7	0.09		2012	16	45.45	244	56.41	228	93.4	0.07		2012	23	91.67	292	62.22	269	92.1	0.08		2012	35	29.63	519	52.2	484	93.3	0.07		2012	234	33.71	1089	2.93
2013	245	25	3825	27.08	3580	93.6	0.06		2013	334	8.44	3890	17.88	3556	91.4	0.09		2013	22	37.5	326	33.61	304	93.3	0.07		2013	42	82.61	427	46.23	385	90.2	0.1		2013	64	82.86	616	18.69	552	89.6	0.1		2013	285	21.79	1313	20.57
2014	335	36.73	4746	24.08	4411	92.9	0.07		2014	359	7.49	4770	22.62	4411	92.5	0.08		2014	30	36.36	449	37.73	419	93.3	0.07		2014	36	-14.29	633	48.24	597	94.3	0.06		2014	59	-7.81	687	11.53	628	91.4	0.09		2014	348	22.11	1466	11.65
2015	519	54.93	6561	38.24	6042	92.1	0.08		2015	621	72.98	7001	46.77	6380	91.1	0.09		2015	47	56.67	737	64.14	690	93.6	0.06		2015	67	86.11	840	32.7	773	92	0.08		2015	114	93.22	1053	53.28	939	89.2	0.11		2015	441	26.72	1926	31.38
2016	552	6.36	7225	10.12	6673	92.4	0.08		2016	687	10.63	7946	13.5	7259	91.4	0.09		2016	75	59.57	888	20.49	813	91.6	0.08		2016	97	44.78	1190	41.67	1093	91.8	0.08		2016	153	34.21	1324	25.74	1171	88.4	0.12		2016	509	15.42	2166	12.46
2017	631	14.31	7980	10.45	7349	92.1	0.08		2017	806	17.32	8584	8.03	7778	90.6	0.09		2017	107	42.67	1233	38.85	1126	91.3	0.09		2017	119	22.68	1158	-2.69	1039	89.7	0.1		2017	183	19.61	1532	15.71	1349	88.1	0.12		2017	615	20.83	2389	10.3
2018	853	35.18	8920	11.78	8067	90.4	0.1		2018	984	22.08	10261	19.54	9277	90.4	0.1		2018	186	73.83	2005	62.61	1819	90.7	0.09		2018	119	0	1268	9.5	1149	90.6	0.09		2018	214	16.94	1693	10.51	1479	87.4	0.13		2018	647	5.2	2411	0.92
2019	1122	31.54	11936	33.81	10814	90.6	0.09		2019	1193	21.24	12472	21.55	11279	90.4	0.1		2019	221	18.82	2615	30.42	2394	91.5	0.08		2019	164	37.82	1524	20.19	1360	89.2	0.11		2019	301	40.65	2299	35.79	1998	86.9	0.13		2019	678	4.79	2483	2.99
2020	1695	51.07	16857	41.23	15162	89.9	0.1		2020	1669	39.9	15613	25.18	13944	89.3	0.11		2020	257	16.29	3199	22.33	2942	92	0.08		2020	238	45.12	1975	29.59	1737	87.9	0.12		2020	355	17.94	2732	18.83	2377	87	0.13		2020	694	2.36	2383	-4.03
AG_2020:	51.07		41.23						AG_2020:	39.9		25.18						AG_2020:	16.29		22.33						AG_2020:	45.12		29.59						AG_2020:	17.94		18.83						AG_2020:	2.36		-4.03
Predic_2020:	1686.53		16800						Predic_2020:	1648.73		15578.1						Predic_2020:	258.88		3237.81						Predic_2020:	233.66		1954.99						Predic_2020:	357.04		2746.93						Predic_2020:	688.35		2361.2
DG_2020:	0.5		0.34						DG_2020:	1.21		0.22						DG_2020:	-0.73		-1.21						DG_2020:	1.82		1.01						DG_2020:	-0.57		-0.55						DG_2020:	0.81		0.91
AG5:		27.69		21.48					AG5:		22.23		17.56					AG5:		42.24		34.94					AG5:		30.08		19.65					AG5:		25.87		21.32					AG5:		9.72		4.53
AG10:		40.25		27.95					AG10:		27.82		21.85					AG10:		47.05		42.26					AG10:		36.32		31.18					AG10:		32.37		25.23					AG10:		16.58		10.61
AG15:		36.65		30.06					AG15:		30.59		24.57					AG15:		41.94		40.19					AG15:		51.36		30.79					AG15:		32.85		24.65					AG15:		22.41		16.46
AG_min15:		-3.33		10.12					AG_min15:		7.49		8.03					AG_min15:		-33.33		-4					AG_min15:		-33.33		-3.92					AG_min15:		-20		-7.6					AG_min15:		-3.73		-4.03
AG_max15:		110.29		56.43					AG_max15:		83.67		69.95					AG_max15:		100		108.33					AG_max15:		233.33		78.95					AG_max15:		93.22		66.67					AG_max15:		64.47		75.3
FM_ratio:.3	2082								FM_ratio:.3	2094								FM_ratio:.3	2167								FM_ratio:.3	2087								FM_ratio:.3	2061								FM_ratio:.3	2023
FM_ratio:.5	2141								FM_ratio:.5	2167								FM_ratio:.5	1								FM_ratio:.5	2155								FM_ratio:.5	2106								FM_ratio:.5	2042
FM_ratio:.7	2200								FM_ratio:.7	1								FM_ratio:.7	1								FM_ratio:.7	1								FM_ratio:.7	2152								FM_ratio:.7	2061
FM_ratio:.9	1								FM_ratio:.9	1								FM_ratio:.9	1								FM_ratio:.9	1								FM_ratio:.9	2198								FM_ratio:.9	2080
FM_ratio:1	1								FM_ratio:1	1								FM_ratio:1	1								FM_ratio:1	1								FM_ratio:1	1								FM_ratio:1	2089
[truncated: 259 more columns]
